# Supplementary material for: Exploring development pathways for mining rural areas in the context of urban–rural integration: A case study in Shanxi Province, China
Source: PLoS One. 2025 Mar 10;20(3):e0315605. doi: 10.1371/journal.pone.0315605 (PMC11893134; doi:10.1371/journal.pone.0315605)
Supplement: S1 Data — (XLSX) [file pone.0315605.s001.xlsx]

## Sheet: Sheet1
Save	Region	2020 GDP per 10,000 yuan	Primary industry/10,000 yuan	Ranking	2015 GDP	2010 GDP
	Small shop district	10636837	44124	1	79847	64669
	Yingze district	9021875	3383	2	3863	3983
	Xinghualing district	7496941	6451	3	5753	4003
	Berlin	4860403	3202	4	6628	7359
Changzhi	Luzhou District (Lucheng City)	4725533	19868	5	44351	26385
Datong	Pingcheng District (Datong County)	4281681	12429	6	73882	56395
Datong	Yungang district	4060052	55435	7
	Pointed Lawn area	3639853	27605	8	31955	22522
Jincheng	Urban	3524822	4993	9
Linfen	Yao Du District	3465112	92918	10	91336	75574
Shuozhou	Shuocheng district	3169048	91514	11	123213	98129
Luliang	Xiaoyi city	3127769	78239	12	112022	86838
Yuncheng	Salt Lake District	3050038	199913	13	126437	91806
Jinzhong	Yuci district	3007120	154492	14	194325	126779
Jincheng	Zezhou County	3005281	147598	15	129547	77211
Yuncheng	Hejin city	2598729	103017	16	81162	57869
Jincheng	Gaoping city	2523229	151381	17	149528	88106
Xinzhou city	Jingle County	372090	44225.4	103	32631	15400
Changzhi	Licheng County	336597	25975	104	31921	21750
Xinzhou city	Cochran County	330898	43220	105	35883	22910
Xinzhou city	Pianguan County	329251	37381	106	39284	28842
Changzhi	Qin County	328587	56369	107	54707	31686
Xinzhou city	Wuzhai County	314249	50900.1	108	29558	36733
Taiyuan	Loufan County	310226	24880	109	17162	10020
Xinzhou city	Shenchi County	280128	94693	110	62097	44265
Linfen	Fenxi County	244299	36350	111	27179.3	18539
Changzhi	Pingshun County	243258	33039	112	21932	21215
Linfen	Ji County	240549	83627	113	58789.5	32139
Linfen	XI county	202592	62921	114	30364	17217
Linfen	Yonghe County	175018	28000	115	18679	17754
Luliang	Shilou County	173860	46856	116	19808	16741
Linfen	Daning County	109624	20299	117	9977	9290
